# Supplementary material for: TMPRSS6 Non-Coding Variants in the Expression of Iron Refractory Iron Deficiency Anemia in Monoallelic Subjects
Source: Genes (Basel). 2026 Jan 8;17(1):74. doi: 10.3390/genes17010074 (PMC12841354; doi:10.3390/genes17010074)
Supplement: Supplementary file 1 [file genes-17-00074-s001.zip]

Archive with 1 entries (1 files):
- genes-4074273-supplementary.pdf
